# Supplementary material for: Practice Motions Performed During Preperformance Preparation Drive the Actual Motion of Golf Putting
Source: Front Psychol. 2020 Mar 25;11:513. doi: 10.3389/fpsyg.2020.00513 (PMC7109320; doi:10.3389/fpsyg.2020.00513)
Supplement: Supplementary file 2 [file Data_Sheet_2.XLSX]

## Sheet: Results3.1
impact velocity
	practice stroke		actual stroke
	equal		equal
	1.2 m	7.2 m	1.2 m	7.2 m
pro 1	0.602349	1.49581	0.841786	1.97599
pro 2	0.564299	1.70583	0.816261	1.96767
pro 3	0.902271	2.02191	0.804978	1.9239
pro 4	0.69375	2.00342	0.784076	1.98622
pro 5	0.616001	1.32293	0.765329	1.92196
pro 6	0.612263	1.7494	0.794683	1.81472
pro 7	0.625826	1.59171	0.811941	1.85587
pro 8	0.780469	1.65965	0.87278	1.81941
pro 9	0.844481	2.19586	0.823757	1.88404
pro 10	0.531032	1.66775	0.831494	1.9584
ama 1	0.4315	1.04653	0.791759	1.97435
ama 2	0.475424	1.36885	0.760005	1.79684
ama 3	0.840531	2.13525	0.851637	2.16908
ama 4	0.589844	1.5612	0.77556	1.8745
ama 5	0.790963	1.99207	0.836058	2.01416
ama 6	0.791882	2.03892	0.905738	1.90554
ama 7	0.605887	1.25446	0.850867	1.88713
ama 8	0.726531	1.29895	0.818647	2.00722
ama 9	0.518219	1.32455	0.8492	2.48962
ama 10	0.748745	1.86371	0.821947	2.06076
ama 11	0.464503	1.02719	1.0054	2.18369

## Sheet: Results3.2
impact velocity						peak acceleration						peak time of the normalised acceleration profile
	practice stroke		practice stroke				practice stroke		practice stroke				practice stroke		practice stroke
	equal		confusing				equal		confusing				equal		confusing
	1.2 m	7.2 m	1.2 m	7.2 m			1.2 m	7.2 m	1.2 m	7.2 m			1.2 m	7.2 m	1.2 m	7.2 m
pro 1	0.602349	1.49581	0.620294	1.47114		pro 1	3.42262	5.68656	3.35343	7.24057		pro 1	53.46	55.12	53.12	54.28
pro 2	0.564299	1.70583	0.573301	1.80926		pro 2	2.50569	8.36948	3.60177	7.90648		pro 2	49.8	53.52	48.88	53.64
pro 3	0.902271	2.02191	0.933453	1.95057		pro 3	3.31802	8.74915	4.4984	8.07548		pro 3	61.64	62.86	53.88	64.08
pro 4	0.69375	2.00342	0.623891	2.13322		pro 4	4.54611	6.72304	3.61586	7.4485		pro 4	53	53.34	51.5	52.66
pro 5	0.616001	1.32293	0.600825	1.2622		pro 5	2.81541	4.202	3.04809	4.2673		pro 5	57.14	60.42	58.1	61.62
pro 6	0.612263	1.7494	0.60113	1.85437		pro 6	3.25656	7.91239	3.15224	8.26242		pro 6	56.36	59.08	56.26	64.42
pro 7	0.625826	1.59171	0.627309	1.70811		pro 7	2.72494	6.04253	2.75081	6.94695		pro 7	67.78	71.12	64.18	73.06
pro 8	0.780469	1.65965	0.83045	1.696		pro 8	3.30696	6.2259	3.22411	6.37392		pro 8	52.86	54.66	54.8	54.64
pro 9	0.844481	2.19586	0.871726	2.03059		pro 9	2.98315	8.02589	3.14411	6.81252		pro 9	55.66	59.74	56.96	58.96
pro 10	0.531032	1.66775	0.551359	1.69105		pro 10	4.2329	9.45599	3.6584	10.3784		pro 10	50.66	55.78	51.14	54.66
ama 1	0.4315	1.04653	0.393459	1.19386		ama 1	2.58008	4.29176	3.59302	5.23426		ama 1	52.96	57.52	54.02	59.14
ama 2	0.475424	1.36885	0.469823	1.39203		ama 2	1.6221	5.68389	1.90993	4.25989		ama 2	61.26	64.34	60.28	59.88
ama 3	0.840531	2.13525	0.844704	2.2297		ama 3	4.77878	11.4057	4.31464	8.65611		ama 3	56.02	57.14	56.56	57.86
ama 4	0.589844	1.5612	0.597553	1.82427		ama 4	3.30682	5.59077	4.24834	5.35299		ama 4	58.16	60.64	55.32	66.52
ama 5	0.790963	1.99207	0.775262	1.93621		ama 5	4.70119	8.63791	3.603	7.73227		ama 5	57.56	68.9	56.78	68.76
ama 6	0.791882	2.03892	0.76128	1.88356		ama 6	3.42404	8.29884	3.05463	10.1603		ama 6	69.9	69.66	70.34	70.06
ama 7	0.605887	1.25446	0.565436	1.23904		ama 7	3.00074	5.35135	3.15368	6.71435		ama 7	53.82	53.88	54.94	53.18
ama 8	0.726531	1.29895	0.674448	1.20477		ama 8	2.91637	5.86218	3.08152	5.6017		ama 8	55.8	56	56.18	58.86
ama 9	0.518219	1.32455	0.518794	1.22162		ama 9	2.81958	4.15078	2.22263	3.82516		ama 9	58.84	56.86	49.94	59.14
ama 10	0.748745	1.86371	0.72267	1.88053		ama 10	3.70014	9.54975	3.94218	9.94554		ama 10	67.44	65.76	65.5	66.48
ama 11	0.464503	1.02719	0.499513	1.17043		ama 11	2.29159	5.47154	2.8127	6.05913		ama 11	55.54	54.34	55.8	59.58

## Sheet: Results3.3
impact velocity								impact face angle
	actual stroke		actual stroke		actual stroke				actual stroke		actual stroke		actual stroke
	equal		confusing		no				equal		confusing		no
	1.2 m	7.2 m	1.2 m	7.2 m	1.2 m	7.2 m			1.2 m	7.2 m	1.2 m	7.2 m	1.2 m	7.2 m
pro 1	0.841786	1.97599	0.883294	1.92053	0.885199	1.99874		pro 1	2.81222	2.69387	2.6243	2.6598	2.9984	2.65473
pro 2	0.816261	1.96767	0.841433	1.88088	0.815538	1.88071		pro 2	-0.769131	-0.751779	-0.621192	-0.751451	0.122008	-0.194078
pro 3	0.804978	1.9239	0.74653	1.97266	0.770745	1.78714		pro 3	0.517095	1.36973	0.865841	1.16908	1.11538	1.69354
pro 4	0.784076	1.98622	0.818221	1.90544	0.788799	1.98308		pro 4	3.87405	2.0943	4.07186	1.78012	4.06016	2.29497
pro 5	0.765329	1.92196	0.792387	1.94134	0.744984	1.93012		pro 5	6.15114	4.23544	5.75471	5.72447	4.78424	4.76448
pro 6	0.794683	1.81472	0.780537	1.76978	0.770345	1.75925		pro 6	2.29547	2.77996	3.07663	2.09633	3.29452	2.4681
pro 7	0.811941	1.85587	0.809778	1.88083	0.809233	1.96269		pro 7	2.00343	0.876156	2.01723	0.385417	1.954	1.32842
pro 8	0.87278	1.81941	0.878477	1.79707	0.878289	1.77119		pro 8	1.88001	3.69964	2.06655	3.55208	1.9552	3.56338
pro 9	0.823757	1.88404	0.835109	1.82788	0.820754	1.84734		pro 9	1.33984	1.8678	2.13575	1.97961	1.39328	1.54162
pro 10	0.831494	1.9584	0.842571	1.93307	0.836329	1.98865		pro 10	2.9369	4.68933	2.81758	4.35887	2.83913	4.28765
ama 1	0.791759	1.97435	0.841343	2.00315	0.846311	2.0082		ama 1	3.27088	2.74284	3.32841	2.11851	3.40396	1.8363
ama 2	0.760005	1.79684	0.824185	1.74509	0.79701	1.76574		ama 2	1.27593	1.60361	1.38029	1.59066	0.81546	1.04218
ama 3	0.851637	2.16908	0.902035	2.07687	0.862159	2.18792		ama 3	-1.62238	2.6589	-0.901467	2.34669	-0.525491	2.54186
ama 4	0.77556	1.8745	0.7802	1.92055	0.788526	1.98952		ama 4	0.59333	0.71219	0.402507	0.684203	0.657798	0.824147
ama 5	0.836058	2.01416	0.823168	2.0968	0.835584	2.04898		ama 5	3.98751	3.29285	3.33163	2.41949	4.24378	3.38597
ama 6	0.905738	1.90554	0.901976	1.8392	0.916218	1.85925		ama 6	0.00402834	-0.15891	-0.00748549	-0.362851	-0.053167	-0.0681657
ama 7	0.850867	1.88713	0.86276	1.85266	0.900769	1.96752		ama 7	1.68422	1.06584	1.46988	0.864377	1.01342	1.20389
ama 8	0.818647	2.00722	0.764816	1.98703	0.83001	2.04262		ama 8	1.47332	-1.97785	1.74383	-2.43645	1.22889	-1.27434
ama 9	0.8492	2.48962	0.891815	2.35999	0.887718	2.47247		ama 9	1.92506	-1.83803	1.6847	-0.863008	2.38675	-1.62962
ama 10	0.821947	2.06076	0.866883	2.05438	0.840739	2.10115		ama 10	3.21801	5.01409	3.4914	4.30709	3.32701	4.48438
ama 11	1.0054	2.18369	1.05051	2.22931	0.990425	2.23153		ama 11	4.73799	1.75462	4.41156	1.87696	3.98452	2.02621

## Sheet: Results3.4
setting time
	equal		confusing
	1.2 m	7.2 m	1.2 m	7.2 m
pro 1	8.19083	9.03583	8.92125	9.57208
pro 2	7.16417	8.32667	8.7975	8.88542
pro 3	7.0075	7.65583	7.445	7.79292
pro 4	7.52375	9.17833	8.84542	8.93417
pro 5	9.16125	12.5033	9.22125	16.0821
pro 6	12.1512	13.9804	16.1346	17.8121
pro 7	7.96875	8.9375	9.31417	9.25792
pro 8	8.4425	9.43542	9.40875	9.96417
pro 9	7.26583	8.08292	8.6425	8.61083
pro 10	6.58917	6.64167	6.38208	7.5075
ama 1	9.135	11.3292	10.53	11.7462
ama 2	6.35625	7.82125	6.5575	8.74125
ama 3	7.52	7.93833	8.24917	7.63458
ama 4	8.805	10.68	10.5454	11.0379
ama 5	8.73542	7.77875	8.56083	8.61042
ama 6	8.59375	12.5492	10.0783	12.4038
ama 7	8.67458	8.47208	9.10417	8.96542
ama 8	7.12875	8.0225	7.73583	9.6325
ama 9	18.6796	20.5908	20.0437	21.0117
ama 10	7.62417	7.42708	10.0379	8.69542
ama 11	6.88125	8.30417	7.27792	8.00458

## Sheet: Results3.5.1
constant error (APD)								constant error (MLD)
	equal		confusing		no				equal		confusing		no
	1.2 m	7.2 m	1.2 m	7.2 m	1.2 m	7.2 m			1.2 m	7.2 m	1.2 m	7.2 m	1.2 m	7.2 m
pro 1	0.0128527	0.24793	0.126156	-0.178525	0.13727	0.233286		pro 1	0.0101391	-0.10159	0.0159822	-0.111668	0.00992623	-0.0924211
pro 2	0.058323	0.218943	0.134137	-0.293008	0.0270238	-0.28375		pro 2	-0.00235158	-0.127756	0.00654137	-0.112786	-0.000705049	-0.0794619
pro 3	0.0429022	0.654694	0.0130993	0.519473	0.0357097	0.370711		pro 3	0.00145839	-0.0905313	0.0086928	-0.040728	0.00899798	-0.0210663
pro 4	-0.0453122	0.387585	0.0506873	-0.246742	-0.0149973	0.367848		pro 4	0.0370781	0.0219075	0.0446894	-0.0431235	0.0379057	-0.0370811
pro 5	-0.0456099	-0.00781957	0.0377272	0.24117	-0.0782262	0.176895		pro 5	0.0418919	0.263383	0.0537476	0.279423	0.0314202	0.270869
pro 6	0.0572409	-0.448373	-0.019347	-0.814651	-0.0221796	-0.835357		pro 6	0.0357454	0.0478851	0.0389963	0.0562128	0.0399027	0.0822705
pro 7	0.0520761	-0.299647	0.0516593	-0.223088	0.0545417	0.37062		pro 7	0.0420145	-0.0748813	0.0460909	-0.0420551	0.0445247	-0.10787
pro 8	0.318436	-0.489141	0.340941	-0.645439	0.317194	-0.914237		pro 8	-0.000144108	0.111718	0.00792292	0.102038	0.000430533	0.139861
pro 9	0.0738446	0.386259	0.209554	-0.170118	0.0733213	-0.0541977		pro 9	0.00997411	-0.1419	0.00973679	-0.125731	0.0162776	-0.105312
pro 10	0.0998013	0.447961	0.142241	0.181516	0.114009	0.7497		pro 10	0.0226788	0.159559	0.0143036	0.0758112	0.014435	0.128132
ama 1	0.0153431	0.607952	0.11616	0.960827	0.15224	0.529915		ama 1	0.0277457	0.115425	0.0352444	0.160702	0.0267128	0.0802994
ama 2	-0.0345629	-0.509784	0.167692	-0.945066	0.0464473	-0.778948		ama 2	0.0167496	0.088403	0.027307	0.152819	0.0350057	0.0718692
ama 3	0.0732934	1.09715	0.27504	0.851383	0.0826844	1.18651		ama 3	0.00272007	-0.0313044	0.0075495	-0.0494886	0.0257802	-0.0904871
ama 4	-0.0419956	0.225741	0.0114575	4.44833e-05	0.0192348	0.502346		ama 4	-0.000403813	-0.13185	-0.00875448	-0.293438	-0.00568446	-0.227912
ama 5	0.166035	1.1148	0.208526	1.55526	0.145966	1.53285		ama 5	0.0424163	0.0963285	0.0528756	0.059161	0.0518259	0.102667
ama 6	0.178953	0.116976	0.281441	-0.593561	0.303832	-0.377831		ama 6	0.00779261	-0.223752	0.00735388	-0.134512	0.00273714	-0.107083
ama 7	0.248985	-0.02248	0.237635	-0.183442	0.407578	0.587244		ama 7	0.0132837	-0.207617	0.00927106	-0.254256	0.00791342	-0.202213
ama 8	0.063231	0.374191	0.00527833	0.486542	0.104451	0.594487		ama 8	0.00216427	-0.288588	-0.00429513	-0.41601	-0.00139647	-0.414584
ama 9	-0.108144	0.117521	-0.0312818	0.0511344	-0.0266077	0.691657		ama 9	0.0252405	-0.102705	0.0295541	-0.0992702	0.0258971	-0.218819
ama 10	0.0555427	0.97745	0.206278	0.767427	0.16545	1.14764		ama 10	0.030661	0.374322	0.0293186	0.342318	0.0207074	0.380147
ama 11	0.217631	-0.0878312	0.361051	0.860589	0.292629	0.711859		ama 11	0.00867173	-0.0297913	-0.000271984	-0.0574004	0.00597787	-0.146748

## Sheet: Results3.5.2
variable error (APD)								variable error (MLD)
	equal		confusing		no				equal		confusing		no
	1.2 m	7.2 m	1.2 m	7.2 m	1.2 m	7.2 m			1.2 m	7.2 m	1.2 m	7.2 m	1.2 m	7.2 m
pro 1	0.0791969	0.417112	0.123019	0.533438	0.0989459	0.494021		pro 1	0.0130967	0.0273853	0.0157739	0.0445704	0.0147694	0.0496164
pro 2	0.0609706	0.415593	0.0627081	0.232303	0.0884717	0.510148		pro 2	0.00580381	0.0449596	0.00628224	0.0342145	0.00291116	0.070636
pro 3	0.137548	0.581233	0.141946	0.63316	0.0804485	0.717091		pro 3	0.0107249	0.117678	0.012218	0.136556	0.0148651	0.105978
pro 4	0.0928031	0.544061	0.134874	0.543301	0.0932364	0.750174		pro 4	0.0124906	0.132732	0.0121587	0.111705	0.0115462	0.0984856
pro 5	0.0564544	0.607958	0.0733533	0.699075	0.105002	0.420965		pro 5	0.0142178	0.107651	0.016033	0.0619208	0.0129521	0.0519793
pro 6	0.0750983	0.407697	0.0890879	0.267986	0.0953629	0.545701		pro 6	0.00674672	0.0767987	0.00827996	0.0522179	0.00910455	0.0770294
pro 7	0.0452697	0.35765	0.0900673	0.586581	0.0563865	0.765792		pro 7	0.00757965	0.0606765	0.00620337	0.0739673	0.00832482	0.071907
pro 8	0.069353	0.215309	0.12454	0.414933	0.128019	0.431389		pro 8	0.0101432	0.102958	0.00606141	0.0905472	0.00449597	0.102979
pro 9	0.100508	0.71918	0.125389	0.426359	0.0711323	0.615035		pro 9	0.0111365	0.0734423	0.0216104	0.0578026	0.019016	0.0981862
pro 10	0.0747295	0.526722	0.0864397	0.609845	0.10506	0.573188		pro 10	0.0169595	0.104472	0.0139806	0.0687192	0.0125344	0.0720064
ama 1	0.241957	1.36685	0.110988	1.64112	0.14608	0.826436		ama 1	0.00997546	0.0673688	0.00960132	0.0648636	0.014495	0.0419653
ama 2	0.136849	0.649681	0.172158	0.51342	0.149889	0.993154		ama 2	0.0072185	0.1291	0.0199535	0.0717971	0.0186512	0.0961757
ama 3	0.124762	0.46656	0.109405	0.571907	0.0622128	0.362594		ama 3	0.0113941	0.131178	0.0144509	0.181493	0.0143392	0.164831
ama 4	0.137926	1.18523	0.159689	1.09988	0.18481	0.963673		ama 4	0.00891515	0.116283	0.0126565	0.117021	0.00833427	0.114738
ama 5	0.187512	1.95671	0.186985	1.04044	0.152256	1.95803		ama 5	0.0278353	0.148344	0.0271251	0.134035	0.0214178	0.222796
ama 6	0.136329	0.809403	0.164518	0.503386	0.296407	0.795746		ama 6	0.0165373	0.116213	0.0138116	0.114258	0.0193859	0.0719762
ama 7	0.342618	0.766722	0.26494	1.11224	0.368838	1.24591		ama 7	0.0160607	0.151418	0.00850011	0.0991567	0.0185721	0.178309
ama 8	0.121286	1.24569	0.104541	0.834831	0.137382	0.841083		ama 8	0.00526119	0.185691	0.01294	0.12749	0.00689971	0.111145
ama 9	0.177895	0.978944	0.106258	0.81262	0.112597	0.503888		ama 9	0.0144225	0.152331	0.0195567	0.192636	0.019466	0.184063
ama 10	0.0836385	0.484691	0.0893823	0.544043	0.109539	0.761836		ama 10	0.0147799	0.170857	0.0253658	0.167384	0.00913298	0.135692
ama 11	0.198368	0.62105	0.209422	0.821674	0.18115	0.608604		ama 11	0.0165837	0.154143	0.0102271	0.121143	0.00936284	0.0953863

## Sheet: Results3.5.3
absolute error (APD)								absolute error (MLD)
	equal		confusing		no				equal		confusing		no
	1.2 m	7.2 m	1.2 m	7.2 m	1.2 m	7.2 m			1.2 m	7.2 m	1.2 m	7.2 m	1.2 m	7.2 m
pro 1	0.0545652	0.402676	0.146919	0.387182	0.13727	0.513246		pro 1	0.0123413	0.10159	0.0159822	0.111668	0.0133875	0.0924211
pro 2	0.0781253	0.380452	0.134137	0.307263	0.0805789	0.4668		pro 2	0.00550283	0.127756	0.00777807	0.112786	0.00257412	0.1008
pro 3	0.111029	0.690624	0.0971783	0.664581	0.07447	0.650973		pro 3	0.00806666	0.145562	0.0107077	0.138728	0.0132654	0.100269
pro 4	0.0851111	0.522943	0.107212	0.417095	0.0796202	0.699989		pro 4	0.0370781	0.127327	0.0446894	0.111358	0.0379057	0.0946306
pro 5	0.0456099	0.495336	0.0760035	0.534485	0.111687	0.381435		pro 5	0.0418919	0.264948	0.0537476	0.279423	0.0314202	0.270869
pro 6	0.0642074	0.484495	0.0596374	0.814651	0.08455	0.835357		pro 6	0.0357454	0.0812933	0.0389963	0.0610391	0.0399027	0.106384
pro 7	0.052159	0.394906	0.0791223	0.561614	0.0598823	0.604662		pro 7	0.0420145	0.0767732	0.0460909	0.0737226	0.0445247	0.110074
pro 8	0.318436	0.489141	0.340941	0.693128	0.317194	0.914237		pro 8	0.00691176	0.112933	0.00921286	0.104295	0.00371158	0.139861
pro 9	0.0939397	0.618437	0.209554	0.380123	0.092071	0.491754		pro 9	0.011281	0.14819	0.0148348	0.125731	0.0183322	0.136806
pro 10	0.102417	0.500221	0.142241	0.46427	0.127462	0.754443		pro 10	0.0227426	0.159559	0.0149536	0.0895055	0.0148463	0.128132
ama 1	0.197539	1.04302	0.130089	1.28635	0.184298	0.776716		ama 1	0.0277457	0.122375	0.0352444	0.160702	0.0267128	0.0802994
ama 2	0.113123	0.721253	0.200647	0.945066	0.101026	0.998429		ama 2	0.0167496	0.143927	0.0292296	0.152819	0.0350057	0.10474
ama 3	0.120986	1.09715	0.27504	0.86361	0.0890267	1.18651		ama 3	0.00823961	0.116975	0.0109998	0.160609	0.0262193	0.148313
ama 4	0.126643	1.06185	0.118652	0.914296	0.120901	0.841414		ama 4	0.00597055	0.158372	0.0104334	0.293438	0.00812611	0.227912
ama 5	0.211304	1.79144	0.227069	1.55526	0.154608	1.76339		ama 5	0.0424163	0.15314	0.0528756	0.133845	0.0518259	0.222591
ama 6	0.200662	0.54356	0.281441	0.60374	0.338904	0.671535		ama 6	0.0144405	0.223752	0.0114485	0.144738	0.0134238	0.11595
ama 7	0.303283	0.576345	0.282237	0.909838	0.436662	1.03346		ama 7	0.0164632	0.219939	0.00963282	0.254256	0.0163951	0.231892
ama 8	0.108491	1.05817	0.0832108	0.803042	0.144292	0.877877		ama 8	0.00550209	0.295911	0.01032	0.41601	0.00605267	0.414584
ama 9	0.182432	0.765881	0.095266	0.688512	0.0927586	0.69899		ama 9	0.027129	0.141824	0.0308413	0.129319	0.0265278	0.224767
ama 10	0.0671117	0.97745	0.206278	0.767427	0.172215	1.18906		ama 10	0.030661	0.374322	0.0312484	0.342318	0.0207074	0.380147
ama 11	0.243291	0.531586	0.365921	0.944147	0.294796	0.711859		ama 11	0.011507	0.124984	0.00786984	0.111647	0.00872103	0.169556
